# Supplementary material for: Assessment of T Cell Receptor Complex Expression Kinetics in Natural Killer Cells
Source: Curr Issues Mol Biol. 2022 Aug 25;44(9):3859–71. doi: 10.3390/cimb44090265 (PMC9497757; doi:10.3390/cimb44090265)
Supplement: Supplementary file 1 [file cimb-44-00265-s001.zip]

Archive with 1 entries (1 files):
- cimb-1797642-supplementary.pdf
